# Supplementary material for: Prenatal Exposure to DEHP Affects Spermatogenesis and Sperm DNA Methylation in a Strain-Dependent Manner
Source: PLoS One. 2015 Aug 5;10(8):e0132136. doi: 10.1371/journal.pone.0132136 (PMC4526524; doi:10.1371/journal.pone.0132136)
Supplement: S1 Table — Sequences of primers for bisulfite pyrosequencing and RT-qPCR. (XLSX) [file pone.0132136.s007.xlsx]

## Sheet: Feuil1
Purpose	Gene names	Primers	5' to 3' sequences	Modification/note	Sequence to analyzed (5' -> 3')	Dispensation order (first to last)
bisulfite pyrosequencing	Tmem125	Tmem125_F	GGGTTAGGGGTGAAAGTTAATTAAT	also sequencing primer	TAAAGATTTGTTGYGAATGAATATGGAAGAAATAYGGGTYGTGAGTGTAGTYGGATTAGTTAGATTAGTTAAGGTATTTTAGTTTAATGATTTAAGTTGGTTAGATTYGGTTAGAGAGAGGTYGGAGGTAGGTGGGGGATAGTTTAGTTGAAGGGTAAGGGTTTTT	GTAGATGTAGTCGATGATATGAGACTGATCAGTCGTGAGTGTATGTCGATAGTAGATAGTAGTATTAGTATGATAGTGTAGTATCTGTAGAGAGATGTCTGAG
bisulfite pyrosequencing		Tmem125_R_biot	AAAAACCCTTACCCTTCAACTAAAC	5' biotin
bisulfite pyrosequencing	Smim8	Smim8_F	GTAGGATGAAAGTTAAAGTTGTGTAGT		YGTGYGTTATTATTTTTTTTTTTATTTTTATATATTTAATATATAYGTATTYGTGGAAGAGTGGGTTTTTAYGTAGGTTAGTGTTAATATTGATTTTTTTAAGAAGGAGTTYGGAATTTAGGGTTATTTATAGAYGTTTTTTTGGTTTTATAGGTATAAGG	GTCGTAGTCGCTATATTATTATATATATATATGATCGTGATCGTGAGAGTGTTGATCGTAGTAGTGTATATGATTAGAGATGTCTGATAGTATATAGTATCGTTG
bisulfite pyrosequencing		Smim8_R_biot	ACAATTATAAACCTACCCAAAACC	5' biotin
bisulfite pyrosequencing		Smim8_S	TGAAGTATAGTGATTTATAATTGAG	sequencing primer
RT-qPCR	Rabl2	forward	TCGATTAGCTGTGGCTTACAAA
RT-qPCR		reverse	CCTGTAAAACCTCGTCCATGA
RT-qPCR	Pacrg	forward	CCACACCTCTGATAAGAACAAG
RT-qPCR		reverse	CTTGTTCCCTCCGTGTTCT
RT-qPCR	Piwil2	forward	GCACAGTCCACGTGGTGGAAA
RT-qPCR		reverse	TCCATAGTCAGGACCGGAGGG
RT-qPCR	Piwil4	forward	GGACGGAACTTCTATAAGCCTTCA
RT-qPCR		reverse	GCCACAGGGACAATTTGTACTG
RT-qPCR	Star	forward	ATCATTGTGCCGACTTCCCTAC
RT-qPCR		reverse	ACCAGGTTAGCCTCAGTATTAGA
RT-qPCR	Igf2r	forward	GACCAGCATTTCAGCAGGAAA
RT-qPCR		reverse	CAGATCTCCATCTTGGACGTAGTACT
RT-qPCR	HSP90	forward	CTCCAGGCTGGTGCAGACAT
RT-qPCR		reverse	CTCTGCAACTAGATAGGCCGAGTAG
